# Supplementary material for: Methods of In Situ Quantitative Root Biology
Source: Plants (Basel). 2021 Nov 6;10(11):2399. doi: 10.3390/plants10112399 (PMC8625443; doi:10.3390/plants10112399)
Supplement: Supplementary file 1 [file plants-10-02399-s001.zip]

Archive with 1 entries (1 files):
- plants-1365144-Supplementary.pdf
